# Supplementary material for: Influence of Proteins on Bioaccessibility of α-Tocopherol Encapsulation within High Diacylglycerol-Based Emulsions
Source: Foods. 2023 Jun 25;12(13):2483. doi: 10.3390/foods12132483 (PMC10341297; doi:10.3390/foods12132483)
Supplement: Supplementary file 1 [file foods-12-02483-s001.zip]

Archive with 1 entries (1 files):
- foods-2419177-supplementary.pdf
